# Supplementary material for: Association between DNA mismatch repair gene polymorphisms and platinum-based chemotherapy toxicity in non-small cell lung cancer patients
Source: Chin J Cancer. 2017 Jan 16;36:12. doi: 10.1186/s40880-016-0175-2 (PMC5238520; doi:10.1186/s40880-016-0175-2)
Supplement: Supplementary file 1 — Additional file 1: Table S1. Associations between 37 MMR SNP and platinum-based chemotherapy toxicity (Original Dates Analysis). [file 40880_2016_175_MOESM1_ESM.xlsx]

## Sheet: Table S1
Supplementary Table S1 Associations between 37 MMR SNP and platinum-based chemotherapy toxicity（Original Dates Analysis）
	Overall toxicity	Additive model		Dominant model		Recessive model		Hematological toxicity	Additive model		Dominant model		Recessive model		Gastrointestinal toxicity	Additive model		Dominant model		Recessive model
Gene	SNP	OR 95% CI	P	OR 95% CI	P	OR 95% CI	P	SNP	OR 95% CI	P	OR 95% CI	P	OR 95% CI	P	SNP	OR 95% CI	P	OR 95% CI	P	OR 95% CI	P
MLH1	rs10849	0.62 (0.28-1.36)	0.2348	0.64 (0.28-1.43)	0.2741	0	0.9991	rs10849	0.82 (0.35 -1.89)	0.6341	0.84 (0.35-2.02)	0.7038	0	0.9991	rs10849	0.72 (0.24-2.11)	0.5428	0.73 (0.24-2.26)	0.5904	0	0.9991
	rs1540354	0.83 (0.52-1.30)	0.4104	0.72 (0.40-1.29)	0.2695	1.04 (0.38-2.84)	0.9407	rs1540354	1.05 (0.64 -1.73)	0.8493	1.04 (0.55-1.98)	0.8945	1.12 (0.37-3.36)	0.8455	rs1540354	0.69 (0.37-1.31)	0.2581	0.54 (0.25-1.19)	0.125	1.11 (0.30-4.11)	0.879
	rs749072	0.72 (0.46-1.14)	0.1594	0.63 (0.35-1.16)	0.1389	0.74 (0.30-1.86)	0.5255	rs749072	0.98 (0.59 -1.60)	0.9227	0.90 (0.46-1.75)	0.7508	1.15 (0.43-3.02)	0.783	rs749072	0.68 (0.37-1.26)	0.2182	0.58 (0.26-1.27)	0.1749	0.74 (0.20-2.67)	0.6426
MSH2	rs10191478	1.07 (0.65-1.75)	0.789	1.13 (0.61-2.06)	0.7042	0.93 (0.25-3.45)	0.9165	rs10191478	1.08 (0.63 -1.85)	0.7909	1.21 (0.62-2.36)	0.5694	0.65 (0.13-3.25)	0.6024	rs10191478	0.94 (0.49-1.82)	0.8605	0.87 (0.38-1.97)	0.7386	1.22 (0.25-6.10)	0.8066
	rs12999145	1.14 (0.76-1.73)	0.5259	1.52 (0.78-2.95)	0.2166	0.90 (0.44-1.84)	0.7827	rs12999145	1.08 (0.69 -1.71)	0.7273	1.15 (0.56-2.35)	0.7122	1.08 (0.50-2.33)	0.8487	rs12999145	1.48 (0.85-2.58)	0.1654	2.23 (0.81-6.14)	0.1216	1.35 (0.55-3.28)	0.514
	rs13019654	0.83 (0.53-1.31)	0.4276	0.95 (0.53-1.70)	0.8627	0.40 (0.12-1.33)	0.1361	rs13019654	0.67 (0.40 -1.13)	0.1361	0.72 (0.38-1.37)	0.3139	0.29 (0.06-1.35)	0.1144	rs13019654	1.16 (0.64-2.10)	0.63	1.41 (0.64-3.12)	0.3921	0.73 (0.16-3.38)	0.6827
	rs1981929	0.95 (0.53-1.70)	0.8668	0.92 (0.47-1.81)	0.8129	1.11 (0.19-6.47)	0.9115	rs1981929	1.10 (0.58 -2.09)	0.761	1.17 (0.56-2.43)	0.6797	0.82 (0.09-7.45)	0.8591	rs1981929	0.67 (0.28-1.61)	0.3674	0.56 (0.20-1.54)	0.2598	1.28 (0.14-11.82)	0.8274
	rs2303428	0.95 (0.60-1.49)	0.8144	0.82 (0.46-1.47)	0.5078	1.37 (0.51-3.69)	0.5303	rs2303428	1.18 (0.72 -1.94)	0.5071	1.03 (0.54-1.95)	0.9341	2.02 (0.72-5.65)	0.182	rs2303428	0.58 (0.30-1.12)	0.1042	0.49 (0.23-1.07)	0.07339	0.67 (0.15-3.12)	0.6126
	rs4608577	1.16 (0.60-2.22)	0.6618	1.23 (0.63-2.41)	0.5505	0	0.9993	rs4608577	1.20 (0.59 -2.46)	0.6188	1.27 (0.60-2.66)	0.5302	0	0.9993	rs4608577	1.57 (0.69-3.56)	0.2828	1.66 (0.71-3.89)	0.239	0	0.9994
	rs4952887	0.76 (0.41-1.43)	0.4008	0.81 (0.42-1.56)	0.5283	0	0.999	rs4952887	0.71 (0.35 -1.43)	0.3348	0.73 (0.35-1.52)	0.406	0	0.999	rs4952887	1.34 (0.61-2.93)	0.4607	1.48 (0.64-3.39)	0.3583	0	0.9991
	rs6544991	1.18 (0.77-1.79)	0.4469	1.39 (0.76-2.55)	0.2903	1.02 (0.44-2.33)	0.9728	rs6544991	1.01 (0.64 -1.61)	0.9572	0.97 (0.50-1.87)	0.9192	1.12 (0.45-2.77)	0.8045	rs6544991	1.56 (0.90-2.69)	0.1125	2.98 (1.20-7.40)	0.01871	0.88 (0.28-2.76)	0.8269
	rs7602094	1.03 (0.66-1.61)	0.8969	1.15 (0.63-2.09)	0.6486	0.80 (0.30-2.12)	0.6494	rs7602094	1.08 (0.66 -1.77)	0.7575	1.10 (0.57-2.12)	0.7809	1.12 (0.40-3.14)	0.8343	rs7602094	1.04 (0.57-1.90)	0.9043	1.53 (0.67-3.51)	0.3121	0.26 (0.03-2.03)	0.1986
MSH3	rs245340	0.82 (0.51-1.33)	0.4295	0.78 (0.43-1.43)	0.4217	0.80 (0.25-2.55)	0.7	rs245340	0.80 (0.47 -1.36)	0.4081	0.86 (0.44-1.66)	0.6475	0.41 (0.09-1.97)	0.2662	rs245340	0.95 (0.51-1.77)	0.8702	0.82 (0.37-1.82)	0.6301	1.42 (0.37-5.51)	0.6087
	rs245346	1.12 (0.73-1.70)	0.6124	1.50 (0.78-2.90)	0.2226	0.82 (0.39-1.73)	0.5988	rs245346	1.21 (0.76 -1.93)	0.4216	2.12 (0.98-4.58)	0.05756	0.69 (0.29-1.65)	0.4094	rs245346	0.82 (0.47-1.45)	0.4971	0.64 (0.29-1.44)	0.2819	1.03 (0.39-2.74)	0.9457
	rs26778	0.87 (0.57-1.32)	0.5025	1.03 (0.56-1.91)	0.923	0.55 (0.24-1.29)	0.1696	rs26778	0.72 (0.45 -1.16)	0.1746	0.76 (0.39-1.48)	0.4187	0.45 (0.16-1.28)	0.134	rs26778	1.19 (0.68-2.09)	0.536	1.51 (0.63-3.63)	0.3522	0.98 (0.34-2.83)	0.9766
	rs26784	0.87 (0.57-1.34)	0.5355	0.98 (0.54-1.77)	0.943	0.60 (0.24-1.47)	0.2597	rs26784	0.69 (0.42 -1.11)	0.1278	0.71 (0.37-1.35)	0.2957	0.41 (0.13-1.28)	0.1267	rs26784	1.35 (0.77-2.36)	0.2922	1.64 (0.71-3.81)	0.2477	1.28 (0.44-3.72)	0.6513
	rs3816729	0.89 (0.56-1.40)	0.6021	0.97 (0.53-1.75)	0.9112	0.58 (0.19-1.74)	0.3325	rs3816729	0.90 (0.54 -1.49)	0.6723	1.01 (0.53-1.94)	0.9698	0.51 (0.14-1.90)	0.3182	rs3816729	1.10 (0.61-2.00)	0.7558	1.13 (0.51-2.48)	0.7671	1.13 (0.31-4.20)	0.8501
	rs6151627	1.20 (0.77-1.86)	0.4194	1.49 (0.83-2.65)	0.1814	0.77 (0.27-2.17)	0.6177	rs6151627	1.55 (0.96 -2.50)	0.07362	2.38 (1.23-4.60)	0.009718	0.75 (0.23-2.44)	0.6354	rs6151627	0.63 (0.33-1.20)	0.1605	0.54 (0.24-1.19)	0.1279	0.66 (0.14-3.02)	0.5921
	rs6151670	1.14 (0.73-1.76)	0.5723	1.37 (0.76-2.45)	0.2927	0.75 (0.27-2.13)	0.5926	rs6151670	1.42 (0.88 -2.29)	0.1528	2.05 (1.07-3.93)	0.03169	0.75 (0.23-2.43)	0.6297	rs6151670	0.67 (0.35-1.27)	0.2196	0.59 (0.27-1.32)	0.1989	0.64 (0.14-2.94)	0.5683
	rs6151892	1.02 (0.66-1.59)	0.9152	1.28 (0.71-2.31)	0.4034	0.54 (0.18-1.56)	0.2534	rs6151892	1.00 (0.61 -1.63)	0.9862	1.36 (0.71-2.61)	0.349	0.31 (0.07-1.38)	0.1232	rs6151892	1.19 (0.67-2.12)	0.5629	1.16 (0.53-2.52)	0.7102	1.47 (0.46-4.75)	0.5182
	rs6151914	1.09 (0.56-2.11)	0.8034	1.03 (0.47-2.26)	0.9384	1.78 (0.24-13.31)	0.5728	rs6151914	1.43 (0.71 -2.87)	0.3189	1.40 (0.60-3.23)	0.4352	2.89 (0.37-22.38)	0.3105	rs6151914	0.74 (0.27-2.08)	0.5736	0.56 (0.16-1.97)	0.3671	2.21 (0.22-22.44)	0.5019
	rs7709909	1.21 (0.79-1.87)	0.3802	1.51 (0.84-2.71)	0.1634	0.83 (0.31-2.19)	0.7032	rs7709909	1.55 (0.97 -2.49)	0.06737	2.38 (1.23-4.64)	0.01054	0.87 (0.30-2.58)	0.8081	rs7709909	0.62 (0.33-1.18)	0.1447	0.55 (0.25-1.20)	0.1319	0.58 (0.13-2.63)	0.4807
MSH4	rs3806162	0.94 (0.56-1.58)	0.813	1.01 (0.56-1.84)	0.9713	0.50 (0.09-2.78)	0.428	rs3806162	0.83 (0.47 -1.48)	0.5343	1.00 (0.52-1.93)	0.9961	0	0.998	rs3806162	1.40 (0.72-2.71)	0.3177	1.39 (0.63-3.04)	0.4162	2.14 (0.39-11.76)	0.3822
	rs5745532	0.84 (0.50-1.41)	0.5105	0.92 (0.51-1.66)	0.7703	0.38 (0.07-2.05)	0.2619	rs5745532	0.87 (0.49 -1.55)	0.6463	0.87 (0.45-1.69)	0.688	0.77 (0.14-4.12)	0.7564	rs5745532	0.87 (0.44-1.74)	0.7017	1.05 (0.48-2.31)	0.902	0	0.9981
MSH5	rs3117572	1.27 (0.83-1.95)	0.2781	1.42 (0.79-2.54)	0.2404	1.26 (0.49-3.21)	0.6362	rs3117572	1.04 (0.65 -1.66)	0.8803	1.25 (0.66-2.38)	0.4893	0.65 (0.22-1.95)	0.4441	rs3117572	1.28 (0.74-2.22)	0.3823	1.07 (0.49-2.31)	0.8694	2.38 (0.83-6.83)	0.1064
	rs409558	1.43 (0.76-2.67)	0.2676	1.56 (0.80-3.02)	0.1898	0	0.9991	rs409558	1.49 (0.76 -2.92)	0.2515	1.60 (0.79-3.26)	0.194	0	0.9991	rs409558	0.70 (0.28-1.78)	0.4532	0.71 (0.27-1.86)	0.4898	0	0.9991
	rs707937	0.85 (0.55-1.32)	0.4675	1.05 (0.55-1.98)	0.8927	0.52 (0.22-1.23)	0.1369	rs707937	1.07 (0.66 -1.74)	0.7703	1.10 (0.54-2.26)	0.7854	1.09 (0.46-2.60)	0.8444	rs707937	0.81 (0.46-1.45)	0.4798	1.16 (0.50-2.73)	0.7281	0.29 (0.06-1.28)	0.1025
	rs707938	1.12 (0.70-1.80)	0.6326	1.14 (0.63-2.06)	0.6644	1.19 (0.40-3.51)	0.759	rs707938	1.00 (0.59 -1.69)	0.9997	1.20 (0.62-2.30)	0.5903	0.45 (0.10-2.11)	0.3116	rs707938	1.22 (0.66-2.25)	0.5275	1.05 (0.48-2.28)	0.9098	2.19 (0.64-7.49)	0.2105
	rs707939	0.45 (0.28-0.73)	0.001184	0.42 (0.23-0.76)	0.004562	0.27 (0.09-0.84)	0.02339	rs707939	0.68 (0.41 -1.12)	0.1281	0.66 (0.35-1.28)	0.2191	0.50 (0.16-1.54)	0.2248	rs707939	0.46 (0.24-0.88)	0.01997	0.44 (0.20-0.96)	0.03837	0.21 (0.03-1.65)	0.139
	rs805304	1.66 (1.04-2.65)	0.03374	2.21 (1.19-4.09)	0.01191	1.21 (0.44-3.34)	0.7159	rs805304	1.37 (0.83 -2.27)	0.2225	1.99 (1.01-3.90)	0.04666	0.60 (0.16-2.20)	0.4361	rs805304	1.64 (0.90-2.97)	0.1045	1.86 (0.83-4.20)	0.1332	1.85 (0.56-6.14)	0.3144
MSH6	rs2020910	1.31 (0.76-2.24)	0.3335	1.31 (0.71-2.42)	0.3925	1.88 (0.32-11.02)	0.4821	rs2020910	1.16 (0.64 -2.09)	0.6304	1.01 (0.51-2.01)	0.9707	3.58 (0.60-21.23)	0.1605	rs2020910	1.74 (0.90-3.37)	0.1018	1.77 (0.80-3.88)	0.1563	3.14 (0.53-18.76)	0.2091
	rs2348244	0.93 (0.61-1.42)	0.7256	0.94 (0.51-1.71)	0.8303	0.85 (0.37-1.94)	0.6999	rs2348244	0.71 (0.44 -1.15)	0.1663	0.54 (0.28-1.03)	0.0619	0.94 (0.38-2.33)	0.8986	rs2348244	1.26 (0.72-2.20)	0.4198	1.88 (0.79-4.47)	0.1537	0.79 (0.25-2.49)	0.6895
	rs2710163	1.08 (0.69-1.70)	0.7341	1.17 (0.65-2.10)	0.5998	0.92 (0.32-2.64)	0.873	rs2710163	1.37 (0.83 -2.24)	0.2175	1.59 (0.83-3.05)	0.1626	1.21 (0.40-3.70)	0.7379	rs2710163	1.05 (0.57-1.92)	0.8786	1.00 (0.46-2.19)	0.9942	1.28 (0.34-4.76)	0.7157
	rs3136329	0.77 (0.41-1.44)	0.4122	0.77 (0.38-1.56)	0.4636	0.51 (0.06-4.64)	0.5523	rs3136329	1.02 (0.52 -1.99)	0.9483	1.04 (0.48-2.23)	0.93	0.96 (0.11-8.74)	0.9701	rs3136329	0.76 (0.32-1.81)	0.5306	0.64 (0.23-1.78)	0.3938	1.47 (0.16-13.58)	0.7347
	rs3732190	0.95 (0.46-1.96)	0.8995	1.02 (0.48-2.18)	0.9629	0	0.9991	rs3732190	1.17 (0.54 -2.53)	0.6872	1.26 (0.56-2.84)	0.5796	0	0.9991	rs3732190	0.64 (0.21-1.90)	0.4165	0.65 (0.21-2.01)	0.4502	0	0.9991
	rs6713506	0.53 (0.20-1.39)	0.1966	0.53 (0.20-1.42)	0.2045	0	0.9994	rs6713506	0.75 (0.26 -2.11)	0.5795	0.75 (0.26-2.17)	0.6009	0	0.9994	rs6713506	0.48 (0.11-2.14)	0.3384	0.48 (0.11-2.18)	0.3452	0	0.9994
	rs6742522	0.73 (0.37-1.45)	0.3688	0.78 (0.37-1.65)	0.518	0	0.9987	rs6742522	0.89 (0.42 -1.89)	0.7669	0.97 (0.43-2.18)	0.9416	0	0.9987	rs6742522	0.58 (0.20-1.65)	0.305	0.59 (0.19-1.80)	0.353	0	0.9987
